# Supplementary material for: Effects of Exercise on Flow-Mediated Dilation in Patients with Heart Failure: A Systematic Review and Meta-Analysis of Randomized Controlled Trials
Source: J Cardiovasc Dev Dis. 2025 Nov 25;12(12):458. doi: 10.3390/jcdd12120458 (PMC12734056; doi:10.3390/jcdd12120458)
Supplement: Supplementary file 1 [file jcdd-12-00458-s001.zip]

Archive with 1 entries (1 files):
- jcdd-3963487-supplementary.pdf
